# Supplementary material for: Background and Clinical Features of a Unique and Mysterious Autoinflammatory Disease, Schnitzler Syndrome
Source: Int J Mol Sci. 2025 Jan 12;26(2):598. doi: 10.3390/ijms26020598 (PMC11765222; doi:10.3390/ijms26020598)
Supplement: Supplementary file 1 [file ijms-26-00598-s001.zip]

Archive with 1 entries (1 files):
- ijms-3384004-supplementary.pdf
